# Supplementary material for: Two new species of Olecryptotendipes Zorina, 2007 from China (Diptera, Chironomidae)
Source: Zookeys. 2012 Jul 17;(208):41–9. doi: 10.3897/zookeys.208.3299 (PMC3406446; doi:10.3897/zookeys.208.3299)
Supplement: XML Treatment for Olecryptotendipes exilis [file zookeys.208.3299-treatment1.xml]

<!DOCTYPE tp:taxon-treatment
  PUBLIC "-//TaxonX//DTD Taxonomic Treatment Publishing DTD v0 20100105//EN" "tax-treatment-NSO.dtd">
<tp:taxon-treatment xmlns:tp="http://www.plazi.org/taxpub"><tp:treatment-meta><mixed-citation publication-type="journal"><person-group><name><surname>Yan</surname><given-names>Chun-Cai</given-names></name><name><surname>Wang</surname><given-names>Xin-Hua</given-names></name><name><surname>Bu</surname><given-names>Wen-Jun</given-names></name></person-group><article-title>Two new species of 
                    <italic>Olecryptotendipes</italic> Zorina, 2007 from China (Diptera, Chironomidae)
                </article-title><source>Zookeys</source><day>17</day><month>7</month><year>2012</year><volume>2012</volume><issue>208</issue><fpage>41</fpage><lpage>49</lpage><pub-id pub-id-type="doi">10.3897/zookeys.208.3299</pub-id></mixed-citation></tp:treatment-meta><tp:nomenclature><tp:taxon-name>
                            <tp:taxon-name-part taxon-name-part-type="genus">Olecryptotendipes</tp:taxon-name-part>
                            <tp:taxon-name-part taxon-name-part-type="species">exilis</tp:taxon-name-part>
                        <object-id xmlns:xlink="http://www.w3.org/1999/xlink" xlink:type="simple">urn:lsid:zoobank.org:act:843E24C2-A4C2-4BDF-B681-582F6CBF1692</object-id>
								<object-id xmlns:xlink="http://www.w3.org/1999/xlink" xlink:type="simple">http://species-id.net/wiki/Olecryptotendipes_exilis</object-id>
								</tp:taxon-name><tp:taxon-authority>sp. n.</tp:taxon-authority><xref ref-type="fig" rid="F2">Figs 1–4</xref></tp:nomenclature><tp:treatment-sec sec-type="Diagnostic characters"><title>Diagnostic characters.</title><p>The species is separated by the slender posterolateral projection of the superior volsella and the lobate inferior volsella, the posterolateral weak lobes of the anal tergite, and the parallel-sided anal point.</p></tp:treatment-sec><tp:treatment-sec sec-type="Description"><title>Description.</title><p>Male imago (n=2). Total length 2.70−2.94 mm. Wing length 1.38−1.50 mm. Total length / wing length 1.96. Wing length / length of profemur 1.92−2.08.</p><p>Coloration. Thorax and legs dark brown. Abdomen with tergite I–V yellowish brown and tergite VI–VIII and hypopygium dark brown.</p><p>Head. AR 1.97−2.02. Ultimate flagellomere 590−600 mm long. Frontal tubercles absent. Temporal 13−15 setae, including 4 inner verticals, 5−6 outer verticals and 4−5 <!--PageBreak-->postorbitals. Clypeus with 13 setae. Tentorium 103−110 mm long, 28−30 mm wide. Palpomere lengths (in mm): 36−38, 38−40, 118−120, 140−145, 203−210. Palp segment 5<sup>th</sup> / 3<sup>rd</sup> 1.72−1.75.</p><p>Thorax. Antepronotals with 6−7 setae, dorsocentrals 8−10, acrostichals 8, prealars 3. Scutellum with 12−13 setae.<!--PageBreak--></p><p>Wing (<xref ref-type="fig" rid="F2">Fig. 1</xref>). VR 1.19−120, R with 16−18 setae, R<sub>1</sub> with 8−10 setae, R<sub>4+5</sub> with 10−11 setae. Brachiolum 2 setae. Squama with 2−3 setae.</p><p>Legs. Front tibia with 3 subapical setae, 113−120, 138−144 and 141−150 µm long, spurs of mid tibia 30−35 and 37−46 µm long excluding comb, comb with 32−36 teeth, 10 µm long; spurs of hind tibia 28−30 and 38−47 µm long excluding comb, comb with 42−48 teeth, 10−12 µm long. Ta<sub>1</sub> of mid legs with only 1 sensilla chaetica, sensilla chaetica absent in hind legs. Lengths (in µm) and proportions of legs as in <xref ref-type="table" rid="T1">Table 1</xref>.</p><table-wrap id="T1" position="float" orientation="portrait"><label>Table 1.</label><caption><p>Lengths (µm) and proportion of legs of <italic><tp:taxon-name>Olecryptotendipes exilis</tp:taxon-name></italic> sp. n., male (n=2).</p></caption><table><tbody><tr><th rowspan="1" colspan="1"/><th rowspan="1" colspan="1"><bold>Fe</bold></th><th rowspan="1" colspan="1"><bold>ti</bold></th><th rowspan="1" colspan="1"><bold>ta<sub>1</sub></bold></th><th rowspan="1" colspan="1"><bold>ta<sub>2</sub></bold></th><th rowspan="1" colspan="1"><bold>ta<sub>3</sub></bold></th><th rowspan="1" colspan="1"><bold>ta<sub>4</sub></bold></th><th rowspan="1" colspan="1"><bold>ta<sub>5</sub></bold></th><th rowspan="1" colspan="1"><bold>LR</bold></th></tr><tr><td rowspan="1" colspan="1">p<sub>1</sub></td><td rowspan="1" colspan="1">680−720</td><td rowspan="1" colspan="1">500−520</td><td rowspan="1" colspan="1">920−1080</td><td rowspan="1" colspan="1">490−515</td><td rowspan="1" colspan="1">380−410</td><td rowspan="1" colspan="1">310−320</td><td rowspan="1" colspan="1">150−160</td><td rowspan="1" colspan="1">1.84−1.08</td></tr><tr><td rowspan="1" colspan="1">p<sub>2</sub></td><td rowspan="1" colspan="1">630−650</td><td rowspan="1" colspan="1">530−550</td><td rowspan="1" colspan="1">340−365</td><td rowspan="1" colspan="1">190−220</td><td rowspan="1" colspan="1">120−135</td><td rowspan="1" colspan="1">70−80</td><td rowspan="1" colspan="1">60−70</td><td rowspan="1" colspan="1">0.64−0.66</td></tr><tr><td rowspan="1" colspan="1">p<sub>3</sub></td><td rowspan="1" colspan="1">700−720</td><td rowspan="1" colspan="1">710−725</td><td rowspan="1" colspan="1">480−495</td><td rowspan="1" colspan="1">250−260</td><td rowspan="1" colspan="1">220−230</td><td rowspan="1" colspan="1">110−115</td><td rowspan="1" colspan="1">90−95</td><td rowspan="1" colspan="1">0.68</td></tr></tbody></table></table-wrap><p>Hypopygium (<xref ref-type="fig" rid="F2">Figs 2−4</xref>). Tergite IX with weak lobes bearing 3−4 setae at each side of base of anal point. Laterosternite IX with 3 setae. Anal point 45−50 mm long, 5−6 mm wide, originating from caudal margin of anal tergite, completely parallel-side. Anal tergite bands Y-shaped. Phallapodeme 75−82 mm long. Transverse sternapodeme 56−60 mm long. Superior volsella (<xref ref-type="fig" rid="F2">Fig. 4</xref>) slightly curved, with apical, partially sclerotized beak-like protrusion and slender spur-like posterolateral projection, bearing two long setae beside the beak-like protrusion, and covered with microtrichia in inner parts. Inferior volsella with a moderately blunt caudal projection, covered with microtrichia, and not reaching beyond margin of anal tergite. Gonocoxite 98−104 mm long, with 4 strong inner marginal setae. Gonostylus 168−175 mm long, slightly swollen at base, curved medially, moderately slender to apex, bearing 17−20 setae along inner margin. HR 0.58−0.59; HV 1.61−1.68.</p><fig id="F2" position="float" orientation="portrait"><label>Figures 1–4.</label><caption><p><italic><tp:taxon-name>Olecryptotendipes exilis</tp:taxon-name></italic> sp. n., male. <bold>1</bold> wing. <bold>2</bold> hypopygium (dorsal view ) <bold>3</bold> hypopygium (ventral view) <bold>4</bold> superior volsella.</p></caption><graphic xmlns:xlink="http://www.w3.org/1999/xlink" xlink:href="ZooKeys-208-041-g002.jpg" position="float" orientation="portrait" xlink:type="simple"/></fig></tp:treatment-sec><tp:treatment-sec sec-type="Type material"><title>Type material.</title><p>Holotype ♂ (BDN No. 1291). CHINA: Hainan Province, Ledong Li Nationality Autonomous County, Jianfengling Nature Conservation area, <named-content xmlns:xlink="http://www.w3.org/1999/xlink" content-type="dwc:verbatimCoordinates" xlink:type="simple">18°14'45.96"N, 109°30'42.69"E</named-content>, 21.iv.1985, X. Wang. Paratype 1♂ (BDN No. 03578), same data as holotype.</p></tp:treatment-sec><tp:treatment-sec sec-type="Etymology"><title>Etymology. </title><p>From Latin <italic>exilis</italic>, slender, in reference to the slender posterolateral projections of superior volsella.</p></tp:treatment-sec><tp:treatment-sec sec-type="Distribution"><title>Distribution.</title><p>The species was collected in a subtropical mountain area in Hainan province in Oriental China.</p></tp:treatment-sec></tp:taxon-treatment>
