# Supplementary material for: Two new species of Olecryptotendipes Zorina, 2007 from China (Diptera, Chironomidae)
Source: Zookeys. 2012 Jul 17;(208):41–9. doi: 10.3897/zookeys.208.3299 (PMC3406446; doi:10.3897/zookeys.208.3299)
Supplement: XML Treatment for Olecryptotendipes lenzi [file zookeys.208.3299-treatment2.xml]

<!DOCTYPE tp:taxon-treatment
  PUBLIC "-//TaxonX//DTD Taxonomic Treatment Publishing DTD v0 20100105//EN" "tax-treatment-NSO.dtd">
<tp:taxon-treatment xmlns:tp="http://www.plazi.org/taxpub"><tp:treatment-meta><mixed-citation publication-type="journal"><person-group><name><surname>Yan</surname><given-names>Chun-Cai</given-names></name><name><surname>Wang</surname><given-names>Xin-Hua</given-names></name><name><surname>Bu</surname><given-names>Wen-Jun</given-names></name></person-group><article-title>Two new species of 
                    <italic>Olecryptotendipes</italic> Zorina, 2007 from China (Diptera, Chironomidae)
                </article-title><source>Zookeys</source><day>17</day><month>7</month><year>2012</year><volume>2012</volume><issue>208</issue><fpage>41</fpage><lpage>49</lpage><pub-id pub-id-type="doi">10.3897/zookeys.208.3299</pub-id></mixed-citation></tp:treatment-meta><tp:nomenclature><tp:taxon-name>
                            <tp:taxon-name-part taxon-name-part-type="genus">Olecryptotendipes</tp:taxon-name-part>
                            <tp:taxon-name-part taxon-name-part-type="species">lenzi</tp:taxon-name-part>
                        <object-id xmlns:xlink="http://www.w3.org/1999/xlink" xlink:type="simple">http://species-id.net/wiki/Olecryptotendipes_lenzi</object-id>
								</tp:taxon-name><tp:taxon-authority>(Zorina)</tp:taxon-authority><tp:nomenclature-citation-list><tp:nomenclature-citation><tp:taxon-name>Cryptotendipes lenzi</tp:taxon-name><comment><xref ref-type="bibr" rid="B5">Zorina 2001</xref>: 31; <xref ref-type="bibr" rid="B7">Zorina 2007</xref>: 350; <xref ref-type="bibr" rid="B4">Yan et al. 2005</xref>: 4</comment></tp:nomenclature-citation></tp:nomenclature-citation-list></tp:nomenclature><tp:treatment-sec sec-type="Specimens examined"><title>Specimens examined.</title><p>China, Xinjiang Autonomous Region: 13♂♂, Kaba Altay, Baihualin Nature Conservation area, <named-content xmlns:xlink="http://www.w3.org/1999/xlink" content-type="dwc:verbatimCoordinates" xlink:type="simple">48°03'39.05"N, 86°25'7.04"E</named-content>, 15−16.vii.2002, Tang HQ, sweep net.</p></tp:treatment-sec><tp:treatment-sec sec-type="Diagnostic characters"><title>Diagnostic characters.</title><p>Based on <xref ref-type="bibr" rid="B5">Zorina (2001)</xref> and <xref ref-type="bibr" rid="B4">Yan et al. (2005)</xref>, the species is easily distinguished from the other species of the genus by having shoulder-like posterior margin of tergite IX and digitiform superior volsella with a longitudinal keel.</p></tp:treatment-sec><tp:treatment-sec sec-type="Distribution"><title>Distribution.</title><p>This species is distributed in the Russian Far East and northwestern China.</p></tp:treatment-sec><ref-list><ref id="B5"><mixed-citation xmlns:xlink="http://www.w3.org/1999/xlink" xlink:type="simple"><person-group><name name-style="western"><surname>Zorina</surname><given-names>OV</given-names></name></person-group> (<year>2001</year>)<source> New species of the genera <italic>Cryptotendipes</italic>, <italic>Dicrotendipes</italic>, <italic>Microtendipes</italic> and <italic>Stenochironomus</italic> (Diptera, Chironomidae, Chironominae) from the Russian Far East. Vestnik Zoologii 35: 31−38.</source></mixed-citation></ref><ref id="B7"><mixed-citation xmlns:xlink="http://www.w3.org/1999/xlink" xlink:type="simple"><person-group><name name-style="western"><surname>Zorina</surname><given-names>OV</given-names></name></person-group> (<year>2007</year>)<source><italic>Olecryptotendipes</italic>, a new genus in the <italic>Harnischia</italic> complex (Diptera: Chironomidae) from the Russian Far East. In: Andersen T (Ed) Contributions to the Systematics and Ecology of Aquatic Diptera−A Tribute to Ole A. Sæther. The Caddis Press, Columbus, 347−351.</source></mixed-citation></ref><ref id="B4"><mixed-citation xmlns:xlink="http://www.w3.org/1999/xlink" xlink:type="simple"><person-group><name name-style="western"><surname>Yan</surname><given-names>CC</given-names></name><name name-style="western"><surname>Tang,</surname><given-names>HQ</given-names></name><name name-style="western"><surname>Wang</surname><given-names>XH</given-names></name></person-group> (<year>2005</year>)<source> A review of the genus <italic>Cryptotendipes</italic> Lenz (Diptera: Chironomidae) from China. Zootaxa 1086: 1−24. <ext-link ext-link-type="uri" xlink:href="http://www.mapress.com/zootaxa/2005f/z01086p024f.pdf" xlink:type="simple">http://www.mapress.com/zootaxa/2005f/z01086p024f.pdf</ext-link></source></mixed-citation></ref></ref-list></tp:taxon-treatment>
